# Supplementary material for: A neurovascularized bone regeneration strategy for mandibular and alveolar bone defects based on elastin-like biomaterials
Source: Regen Biomater. 2026 Mar 5;13:rbag036. doi: 10.1093/rb/rbag036 (PMC13038255; doi:10.1093/rb/rbag036)
Supplement: rbag036_Supplementary_Data [file rbag036_supplementary_data.zip]

Archive with 7 entries (7 files):
- Video_SUP_6_2D_Collapat_.mp4
- SUP_material.pdf
- Video_SUP_4_2D_Empty_.mp4
- Video_SUP_2_3D_ELP.mp4
- Video_SUP_3_3D_Collapat.mp4
- Video_SUP_1_3D_Empty.mp4
- Video_SUP_5_2D_ELP.mp4
